# Supplementary material for: Concurrent host-pathogen gene expression in the lungs of pigs challenged with Actinobacillus pleuropneumoniae
Source: BMC Genomics. 2015 May 28;16(1):417. doi: 10.1186/s12864-015-1557-6 (PMC4446954; doi:10.1186/s12864-015-1557-6)
Supplement: Additional file 2: Table S2. — qPCR primers employed in the study. [file 12864_2015_1557_MOESM2_ESM.xlsx]

## Sheet: Raw Cq values
	PPIA	C3	CFB	CFD	MASP2	TLR4	CD14	MyD88	LBP	CD163	MD2	IRF3	IL1B	IL1RN	IL6	IL8	IL17A	IL18	TNF	TNFAIP3	SAA	HP	TF	LTF	IFNG	GZMB	CSF2	SFTPA	SFTPD	kdsB	wzxE	comEA	hgbA	ompP4	apxIIA	mltC	dnaK	afuB	mgsA	wecC	csgG	tolA	palA	ompA	csrA	manB	Plate no.	Challenge serotype	Grouping
C1 403	9.47408	9.60091	14.5045	11.768	14.6122	19.1	14.0341	13.6773	17.0037	12.3126	14.0757	13.6451	18.8746	19.9603	18.1957	16.9002	24.0549	16.0684	17.2173	14.021	15.1506	10.6895	11.8317	18.4426	18.9274	15.3118	18.0707	9.74675	11.3501	N/A	N/A	N/A	N/A	N/A	N/A	N/A	N/A	N/A	N/A	N/A	N/A	N/A	N/A	N/A	N/A	N/A	1	N/A	Control
C1 404	8.61851	9.44672	13.7436	11.9115	14.95	19.09	13.5646	12.8322	20.4413	11.7316	13.1469	13.6954	18.0516	20.3231	18.6116	15.9422		16.4404	16.1417	13.5048	14.167	10.674	12.2696	20.8898	16.9214	12.3399	17.7038	9.83858	11.272	N/A	N/A	N/A	N/A	N/A	N/A	N/A	N/A	N/A	N/A	N/A	N/A	N/A	N/A	N/A	N/A	N/A	1	N/A	Control
C1 405	8.88974	9.20709	14.1999	11.2712	14.1328	18.47	12.9429	12.8762	17.5264	11.2885	13.6582	13.0953	18.1436	19.3437	18.2097	15.6662		15.3665	17.3635	13.4872	14.7122	10.3439	11.5618	19.0937	17.7204	14.9578	18.1099	9.98323	11.2788	N/A	N/A	N/A	N/A	N/A	N/A	N/A	N/A	N/A	N/A	N/A	N/A	N/A	N/A	N/A	N/A	N/A	1	N/A	Control
C1 406	9.79648	9.59218	15.2757	12.6159	14.5993	20.25	15.4314	14.0871	20.1899	13.0541	14.5984	14.1544	19.3395	21.3269	21.0228	16.9093		15.7821	17.5119	14.6298	16.539	12.5648	12.127	19.1676	18.877	16.2162	18.1138	11.7805	11.1658	N/A	N/A	N/A	N/A	N/A	N/A	N/A	N/A	N/A	N/A	N/A	N/A	N/A	N/A	N/A	N/A	N/A	1	N/A	Control
C1 407	9.04929	9.13078	14.6146	10.7122	14.0693	19.04	14.0401	13.3272	17.7057	11.6789	13.1727	13.7875	18.2275	20.5766	19.329	15.2744	22.6905	14.9967	16.5951	13.8556	13.4437	11.1541	12.4381	20.2686	18.7912	15.2157	16.956	9.38638	10.4915	N/A	N/A	N/A	N/A	N/A	N/A	N/A	N/A	N/A	N/A	N/A	N/A	N/A	N/A	N/A	N/A	N/A	1	N/A	Control
C1 567	9.08548	8.59461	13.7051	11.3315	14.8328	19.14	14.0985	13.3959	21.4121	11.8758	14.1544	13.6613	17.3571	20.022	18.9848	14.3612		14.9086	16.4282	13.784	13.4141	11.1513	12.3817	19.8467	21.0104	15.9983	17.0198	10.0555	10.4957	N/A	N/A	N/A	N/A	N/A	N/A	N/A	N/A	N/A	N/A	N/A	N/A	N/A	N/A	N/A	N/A	N/A	1	N/A	Control
C1 568	9.40907	8.90559	14.5866	12.7362	15.1374	20.12	15.246	14.227	18.6736	12.7501	15.1456	13.523	18.1512	22.4475	18.6825	16.009	33.2942	15.6825	18.2759	14.5766	14.2149	11.9944	12.8234	15.6823	21.0702	16.7401	17.5401	10.5676	11.0308	N/A	N/A	N/A	N/A	N/A	N/A	N/A	N/A	N/A	N/A	N/A	N/A	N/A	N/A	N/A	N/A	N/A	1	N/A	Control
C1 33	9.37667	9.45874	11.7425	11.9287	15.5868	15.59	10.6125	11.1684	14.6991	12.4561	12.3584	13.5981	9.85565	15.3681	7.71038	7.02521	14.3677	14.1571	14.4071	9.65541	10.6898	9.58242	13.8975	17.0771	16.3585	14.9998	15.5105	10.4527	11.8004	11.3998	13.5587	11.474	11.7879	9.327	10.2337	9.7299	8.31522	12.4832	14.3648	13.7396	7.37072	11.5422	9.59613	10.9613	11.5481	10.8346	1	6	6 hpi
C1 55	9.37782	9.02754	12.146	11.5778	16.2944	16.48	10.4052	11.6025	15.8469	12.4036	12.7611	13.733	10.6872	14.7632	7.89006	6.85365	15.7	13.587	14.1287	9.85478	11.8029	10.0673	13.4427	12.8991	17.084	14.4786	15.152	11.3217	11.3521	13.1216	14.6908	11.2393	12.5815	10.1759	9.82935	10.6767	7.53008	12.6566	14.0558	14.3282	8.72715	12.4256	9.84505	9.86989	12.0092	11.0736	1	2	6 hpi
C1 56	10.0755	9.34297	12.7234	11.1133	16.6719	15.79	10.9585	11.367	16.5224	12.7215	12.5283	13.3745	10.5533	14.384	8.75794	7.27805	15.0551	14.7426	15.7972	10.4345	10.7617	10.9364	15.0523	17.9995	16.9511	11.8949	16.8984	11.9553	13.0779	13.9529	15.3634	13.5427	13.6816	11.5677	10.8468	11.7798	8.37813	14.2961	15.5264	15.2202	9.1468	12.7688	10.8665	11.4638	13.463	12.3731	1	2	6 hpi
C1 57	10.1856	9.27931	12.6574	11.7864	16.5094	16.24	11.3756	11.4139	16.0568	13.129	13.508	14.2606	10.3278	14.7278	8.54089	7.39693	14.648	14.2624	15.5352	10.1012	10.9428	10.884	13.9096	17.6187	18.0476	13.9075	15.9552	10.9406	12.3482	14.2224	15.4633	12.7323	13.3348	11.0077	10.9687	11.8378	8.83016	13.9444	15.2729	15.6942	9.41603	13.7981	11.0751	12.6875	13.5859	12.5458	1	2	6 hpi
C1 58	9.88456	9.35655	13.5058	13.5064	17.2387	17.28	12.5204	12.7082	16.8903	12.6537	13.2406	14.2303	11.0929	15.6914	8.94344	7.83351	16.1942	13.7444	16.2576	11.1792	11.2652	10.9969	14.1608	14.219	17.8579	13.5006	16.246	11.8904	12.4326	14.7698	16.3374	13.9229	14.5859	12.7107	11.2224	12.1694	8.41055	15.4827	15.7583	15.9753	9.5333	12.9614	11.6333	11.7005	13.7788	12.944	1	2	6 hpi
C1 59	10.4121	9.64467	13.0197	11.824	17.1956	17.11	11.516	12.228	15.3554	16.3812	13.4316	14.1856	11.0144	15.4667	8.74127	8.08679	15.5181	14.6369	15.9863	10.5081	10.9876	11.0628	14.1223	18.8562	18.1873	14.3027	16.8639	13.1123	13.3598	13.519	14.7772	12.4265	13.7293	11.6147	11.2406	10.703	7.41904	13.8294	14.1668	14.5698	8.60357	12.6744	10.3218	12.621	13.5163		1	2	6 hpi
C1 38	9.26967	9.45072	13.7959	11.6971	14.8532	18.25	13.1167	13.1267	17.9298	9.57228	12.9536	13.8148	18.3597	19.5313	17.5069	15.7921	24.8371	15.7282	17.6082	14.1393	15.2056	9.96237	11.9812	16.8038	19.5938	16.1953	17.3629	9.84882	9.65925			20.5106	23.6944	20.1522	21.2759	20.7836	20.4629	25.1382			19.5844	22.0165	21.4394	19.5098	22.2777	22.3159	1	6	12 hpi
C1 39	8.66676	8.4922	12.6534	11.5423	14.2695	17.41	11.5153	12.4049	16.9279	9.00496	12.0198	13.1725	12.5174	18.0115	11.0528	10.2775	19.3865	14.2425	15.3589	12.1919	12.0409	9.69769	11.9949	19.3364	16.6875	12.6186	14.6283	9.54942	9.74826	16.8649	18.1492	16.3476	16.8316	13.9291	15.0336	14.3663	15.1294	16.6856	18.6403	18.0976	12.8811	15.5198	14.652	13.7399	16.0989	15.4735	1	6	12 hpi
C1 40	10.3022	10.4871	12.9409	12.7818	17.3449	16.41	10.6912	11.9052	14.7876	11.4522	12.4126	12.9645	10.7602	15.5155	10.9971	7.42737	17.6319	12.7996	16.8902	11.6648	9.86587	10.7824	16.8869	12.0121	20.2638	16.3314	17.4731	12.8908	13.5905	14.8199	16.1272	14.1195	14.8548	12.6194	13.4994	12.3986	11.9378	15.5631	16.5325	16.6199	10.4953	13.7459	12.2685	11.9263	14.0696	13.317	1	6	12 hpi
C1 60	10.0407	9.34067	12.8372	13.2013	18.4119	17.03	11.7657	12.5644	14.4849	12.9652	13.1471	13.9538	10.8455	14.9766	10.3969	7.55688	16.111	13.4657	16.1662	11.4357	9.14023	11.8545	16.1301	13.7663	19.5116	15.9023	16.752	12.1685	12.5839	15.5094	16.8139	15.6307	14.4891	13.2257	12.0744	12.7218	8.79351	16.3954	16.2996	16.5854	9.6294	13.1179	12.2568	11.9614	14.5714	13.2392	1	2	12 hpi
C1 66	11.6735	11.9438	15.8487	13.4691	19.0851	18.18	12.6808	12.3702	20.5077	17.3842	13.9093	15.507	11.8013	16.1615	10.9715	8.58197	16.8782	13.5666	17.5797	12.2112	13.2931	12.2153	16.591	17.2538	20.49	17.5581	19.7656	15.2918	16.8242	13.4159	15.1451	13.8912	13.8571	12.4194	11.7345	11.2688	7.04218	14.3301	14.9699	14.8777	8.41858	12.401	11.1897	11.7921	13.039	12.009	1	2	12 hpi
C1 43	7.86186	7.9049	11.3247	11.1668	15.4668	17.2	10.8105	12.083	13.6076	9.23594	11.5904	12.7114	10.2465	15.331	10.7835	8.40685	17.4591	12.4181	15.6118	11.6605	7.86651	8.63482	13.4994	17.391	17.3332	13.2291	15.1021	9.06474	9.55754	18.8929	19.9995	18.4502	17.4388	15.895	16.109	16.0849	18.1367	18.9086	20.2025	19.4332	14.4851	17.1285	16.3602	14.9571	17.473	16.9801	1	6	24 hpi
C1 46	9.68862	9.34258	13.658	11.7571	16.8634	16.26	10.2445	12.0641	17.4028	11.0829	12.422	13.4474	10.3179	14.639	10.3255	7.07322	17.4232	11.2416	14.6522	10.8929	8.81517	11.8558	15.4362	15.7613	18.8395	13.7798	16.7585	12.1965	12.4986	14.9382	16.1962	14.3389	15.3125	13.2424	13.7989	12.7242	13.8106	15.9883	16.9054	16.3104	11.0236	14.225	13.2177	12.6689	13.9106	13.3659	1	6	24 hpi
C1 48	8.13402	8.84412	12.5578	12.0549	16.572	17.19	11.5551	12.7579	13.4448	9.70502	12.5569	13.0706	11.1077	15.5797	11.2599	8.73684	17.356	12.6033	16.6781	11.8738	8.09477	10.0246	14.4966	16.7561	18.7932	15.3157	16.4732	10.7136	11.1861	17.2338	18.6285	16.9259	17.0735	15.6889	15.9471	14.5051	16.1915	18.4105	19.4295	18.4543	12.9131	15.5627	15.5871	14.448	15.8826	15.4274	1	6	24 hpi
C1 67	9.12433	9.59624	12.8486	11.8228	17.4376	18.05	11.6909	12.9777	14.5438	10.7951	12.8345	13.9493	11.2064	14.968	14.6273	8.70316	18.9879	12.2917	16.7657	12.0562	7.87427	10.9126	17.3064	15.0186	20.661	14.8065	17.2302	10.5899	11.3899	18.0636	19.6436	18.9382	16.8893	15.6845	14.8523	15.5722	11.5404	18.4354	18.9186	19.5448	12.4169	16.051	15.0478	13.6213	17.0229	16.004	1	2	24 hpi
C1 69	9.81094	10.8412	13.7779	13.0307	19.2802	18.1	12.1081	13.1069	14.6153	11.4776	12.8815	14.5944	11.1015	15.8221	11.9438	8.34158	16.6014	14.3445	16.6081	12.0148	7.1147	12.8637	17.4363	12.7006	18.0888	15.9419	19.2073	15.7752	16.4798	15.4903	17.7086	16.8813	15.7209	15.1565	13.6125	13.3217	8.89952	16.2851	17.2684	17.2507	10.2143	13.8839	13.3004	12.3489	14.6208	14.0103	1	2	24 hpi
C1 70	10.4279	10.0381	13.4655	12.8356	19.5082	18.23	12.4421	13.9074	16.0619	13.2956	13.4209	14.6353	11.6585	15.5046	12.5068	8.70934	18.183	14.1281	16.5281	12.2562	7.69868	12.5071	17.6472	14.32	20.1777	14.5713	17.4945	12.7939	13.8752	15.1133	16.7516	16.4356	15.3673	14.8506	12.9423	12.6524	9.77699	15.7422	16.3378	16.8125	9.69168	13.321	12.9514	12.6675	13.9744	13.1865	1	2	24 hpi
C1 71	8.67352	8.60568	12.3423	10.9756	16.0318	17.42	11.51	12.4316	15.5717	10.361	12.7495	13.6105	10.8194	14.6638	13.7309	8.55316	17.4867	12.346	16.8393	11.8881	7.3325	10.0125	13.4319	20.1646	19.1337	14.4551	16.8024	8.95826	10.4337	17.4312	19.5157	19.2574	18.0347	17.4023	16.1231	15.5314	11.9962	19.0804	19.4426	19.1871	12.5352	15.6804	15.8964	15.0788	17.117	16.4439	1	2	24 hpi
C1 72	8.68123	9.5132	13.9289	10.4928	14.5858	18.3	12.3124	12.6867	18.5657	10.5844	12.9057	13.2875	18.7334	20.1281	18.7324	16.2244		13.9309	17.4601	14.0976	15.3239	10.6173	11.4917	21.1658	17.4683	12.9095	18.4315	10.0458	10.9605																		1	2	24 hpi
C1 50	10.5063	11.163	14.9147	13.7227	20.0533	18.13	13.1229	12.5029	14.9882	12.6756	13.1281	15.1107	11.4269	16.183	12.1367	8.61599	19.0476	13.9534	18.0849	13.0942	8.38001	12.8681	16.1524	15.574	21.6656	17.4385	20.5549	17.1375	15.6553	16.3114	18.3103	17.1073	16.52	16.2258	16.2325	14.1074	13.4618	17.1073	16.4339	18.8143	10.7054	13.8341	13.9262	13.2835	14.7401	14.2302	1	6	48 hpi
C1 51	9.3523	10.124	12.8902	11.9885	17.8546	17.3	11.3136	12.4466	12.7127	10.4083	12.5843	13.7225	10.6546	15.1466	13.7986	8.28507	18.9725	12.6966	15.7833	11.8857	6.36119	11.6455	17.8898	16.8752	20.8522	16.0497	19.1824	12.9737	13.0809	16.8288	18.1069	16.8338	17.0843	15.7305	16.865	14.8069	13.6178	18.839	18.0805	18.5834	12.182	15.3659	14.6197	13.5907	16.141	15.1881	1	6	48 hpi
C1 54	9.14215	8.58223	11.6326	11.5822	16.7123	17.4	11.3202	12.4585	13.8881	9.11028	12.7205	13.6801	10.9745	15.7077	15.5149	8.63635	18.3563	12.7487	16.4935	12.3651	7.50873	9.18611	14.2988	15.5117	19.2434	15.8715	16.7244	10.1973	10.1788	19.2119	20.1686	19.3584	18.9544	16.8099	18.3366	16.3865	17.0522	19.9723	20.4828	21.2344	14.4057	17.5082	16.1613	14.8229	17.9277	17.102	1	6	48 hpi
C1 75	9.84591	10.5846	14.4152	12.8057	17.7396	19.04	12.9236	13.511	14.4265	11.1779	14.4243	14.3843	12.0629	16.3245	14.3282	9.83291	19.5361	14.2303	17.0352	12.9498	7.4863	12.1129	19.2669	21.1284	21.007	15.5994	19.0578	13.4688	12.4228	19.6265	20.6944	20.7325	18.0654	18.3287	16.8813	16.7956	14.005	20.556	20.1524	20.1268	14.007	16.9682	16.8337	15.8616	18.0273	16.878	1	2	48 hpi
IPC C1 57	10.307	9.73465	12.5408	11.7026	16.3936	16.25	11.0357	11.4597	15.9762	13.198	13.8069	14.5853	10.4671	14.5798	8.69477	7.40216	14.7306	14.4437	15.6886	10.2951	11.3883	11.0091	14.0402	17.6206	18.8192	14.1082	15.9767	11.1367	12.3802	14.3186	15.6644	12.8805	13.5709	10.9694	11.6392	12.0311	9.13223	14.033	15.2358	15.7693	9.27454	13.9093	11.1776	13.4646	13.7617	12.3036	1	N/A	N/A
IPC C1 39	8.96185	9.11348	13.2806	12.0849	14.6695	17.23	12.1398	12.7617	17.4765	9.43553	13.6936	13.8566	13.5137	18.6557	11.4222	11.276	19.8928	14.913	16.0322	12.7074	13.0163	9.96438	12.5086	20.1176	17.4416	13.0869	15.299	10.1123	10.2795	17.4526	19.5292	16.7111	17.5681	14.298	16.1587	14.7635	15.5921	17.62	19.0206	19.2522	13.3594	16.4272	15.3699	17.2755	17.4208	18.1669	1	N/A	N/A
IPC C1 69	12.1416	11.7557	15.3706	13.7371	19.7891	18.06	13.4453	13.0068	15.3641	12.4982	15.9005	15.1671	12.536	16.4112	12.6262	9.79251	17.2752	15.3475	16.9687	12.8489	9.55958	13.6011	18.1319	13.5379	19.2175	16.5543	20.2209	16.4962	17.4243	16.3049	18.6214	17.5114	16.646	16.0453	16.7407	14.2478	9.70598	16.8768	18.0713	18.2711	10.6564	15.7887	14.4103	16.9735	16.1448	15.971	1	N/A	N/A
C1 76	10.9318	11.6148	15.0117	14.0692	18.2813	18.26	13.3094	13.6581	14.7136	12.1473	16.5984	14.7559	12.7325	16.521	13.6618	9.25787	19.7963	13.8482	16.9955	12.9977	10.538	13.876	19.4811	14.915	23.4759	17.1926	20.0154	16.1911	17.3956	17.5352	19.7085	19.6493	18.3527	17.686	20.1227	15.8865	12.1964	18.9681	19.1459	19.9053	12.2008	17.2296	17.0944	18.3743	18.5247	16.308	2	2	48 hpi
C2 403	9.47822	9.65858	14.5428	11.5595	14.7321	19.58	14.1735	13.8882	17.2401	12.3643	15.4367	13.6858	19.7117	20.4746	18.3483	16.9278	21.7772	16.0205	17.1753	14.2158	15.1625	10.6798	11.8563	18.7571	19.1087	15.0685	17.9298	9.9599	11.3139	N/A	N/A	N/A	N/A	N/A	N/A	N/A	N/A	N/A	N/A	N/A	N/A	N/A	N/A	N/A	N/A	N/A	2	N/A	Control
C2 404	8.87764	9.47074	14.1905	11.8631	15.1125	19.33	13.6551	13.099	20.5821	11.9591	14.6053	13.7454	18.7546	20.5655	18.25	16.5299		16.4535	16.6305	13.7704	14.2588	10.5401	12.0871	20.2713	17.2763	12.2919	17.7239	10.0266	11.2064	N/A	N/A	N/A	N/A	N/A	N/A	N/A	N/A	N/A	N/A	N/A	N/A	N/A	N/A	N/A	N/A	N/A	2	N/A	Control
C2 405	8.77227	9.17272	14.0867	10.2627	14.2827	19.33	12.4248	12.7068	18.0316	11.2638	14.0666	13.0102	18.2128	19.9649	17.88	15.3724		15.2266	17.7209	13.1506	14.157	10.0557	11.3891	19.0076	17.6442	14.5576	17.7428	9.79744	11.0898	N/A	N/A	N/A	N/A	N/A	N/A	N/A	N/A	N/A	N/A	N/A	N/A	N/A	N/A	N/A	N/A	N/A	2	N/A	Control
C2 406	9.61717	9.5829	15.565	12.4554	14.9088	20.56	15.3848	14.3116	20.2775	13.014	15.6606	14.1905	19.8002	21.7199	19.9063	17.3788		15.8758	17.745	14.623	16.3619	12.7502	12.2471	18.4546	19.2387	16.0083	17.9554	12.0784	11.2364	N/A	N/A	N/A	N/A	N/A	N/A	N/A	N/A	N/A	N/A	N/A	N/A	N/A	N/A	N/A	N/A	N/A	2	N/A	Control
C2 407	8.78208	9.11054	14.3596	10.7719	13.7281	19.35	13.4152	13.4836	17.8747	11.199	13.6758	13.3953	18.1636	20.3863	18.8228	15.1331		15.0857	16.4499	13.4336	13.2236	10.9062	12.0472	21.2485	18.681	15.0626	17.093	9.10848	10.0503	N/A	N/A	N/A	N/A	N/A	N/A	N/A	N/A	N/A	N/A	N/A	N/A	N/A	N/A	N/A	N/A	N/A	2	N/A	Control
C2 567	9.50201	9.04408	14.5797	11.7068	15.5164	19.54	14.6719	14.2053	23.494	12.2503	15.3797	13.8431	18.0107	21.6144	18.8531	15.2888	22.7253	15.4553	17.2398	14.3567	13.9361	11.8814	12.737	19.2347	19.5585	15.8083	17.4344	10.8947	10.79	N/A	N/A	N/A	N/A	N/A	N/A	N/A	N/A	N/A	N/A	N/A	N/A	N/A	N/A	N/A	N/A	N/A	2	N/A	Control
C2 568	9.0423	8.6509	13.7688	11.5879	14.9817	20.52	14.6216	14.0544	18.8427	12.6276	15.2442	13.3953	18.1957	21.0393	18.3419	16.1548	25.1781	15.5278	17.6551	14.4822	13.622	11.5834	12.6342	15.5471	19.8281	16.2248	17.0781	10.3458	10.8771	N/A	N/A	N/A	N/A	N/A	N/A	N/A	N/A	N/A	N/A	N/A	N/A	N/A	N/A	N/A	N/A	N/A	2	N/A	Control
C2 33	9.21173	9.46614	12.171	12.6143	15.3307	16.13	10.9239	11.7096	14.8486	12.5976	13.3447	13.4796	10.3329	15.379	7.81651	7.47492	14.4685	14.1265	14.8577	9.98551	10.6232	9.79262	13.9987	16.9392	16.7813	15.2665	15.7686	11.2567	12.0966	11.9075	14.4463	11.939	12.0291	10.1677	11.1462	9.95494	8.95501	13.0568	15.0452	14.5081	7.92546	12.5844	11.5615	13.4685	13.0502	11.6926	2	6	6 hpi
C2 55	9.77163	9.27881	12.5114	11.403	16.5149	17.13	10.4723	12.0526	16.0867	12.5474	13.5373	13.6538	11.2551	14.8928	8.28135	7.23829	15.9514	13.9717	14.5239	10.0445	11.9133	10.1439	13.4997	13.0812	17.5548	14.696	15.3962	11.7778	11.6466	13.343	15.1671	11.5802	12.7036	10.7363	11.4525	11.0041	7.93462	12.9962	14.6169	15.0977	9.04447	14.0503	11.7958	15.2086	13.7373	11.6128	2	2	6 hpi
C2 56	9.85629	9.29358	12.6655	11.1564	16.5069	16.43	10.7383	11.443	16.7401	12.7435	12.73	13.0428	10.5066	14.5255	8.40322	7.17561	14.793	14.9648	15.8678	10.4389	10.6095	10.6789	14.8958	18.4373	17.1818	11.7379	16.6152	11.9624	13.0804	13.8032	15.7328	13.7305	13.3458	11.4483	11.3136	11.9063	8.51597	14.3131	15.8553	15.6146	9.17637	13.7711	12.1351	13.8547	13.9239	12.4562	2	2	6 hpi
C2 57	9.88185	9.32831	12.3696	11.2597	16.2661	16.57	10.7765	11.4391	15.8647	12.8738	13.428	13.9403	10.2753	14.4873	8.10406	7.35702	14.603	13.9409	15.3745	9.95628	10.3777	10.7456	13.8737	17.9071	17.976	13.6498	15.7787	10.832	12.1072	14.0897	15.6723	12.8397	13.2365	11.0059	11.5226	11.8888	9.2044	14.0954	15.7049	15.8402	9.5085	14.2251	11.9243	13.7815	14.1609	12.4078	2	2	6 hpi
C2 58	9.85945	9.35682	12.6755	12.2341	16.9657	17.2	11.2413	12.3875	16.9598	12.4246	14.0498	13.9657	11.3844	15.4171	8.88378	7.79213	15.9211	13.7948	15.7064	10.6613	10.5683	10.549	14.288	14.0569	18.1258	13.1744	16.4273	11.3405	12.1762	14.1834	16.2117	13.7943	14.3126	12.302	12.2863	11.9169	8.55415	14.9868	15.7412	15.9332	9.58945	13.8969	12.5573	13.9116	14.3878	12.7188	2	2	6 hpi
C2 59	10.4804	9.45733	13.0869	11.9273	17.1961	17.1	11.5028	12.4587	15.3397	16.2703	13.4462	13.9168	11.0856	15.4811	8.7051	8.13883	15.7631	14.8287	15.9259	10.318	10.606	11.0693	14.0885	18.5504	18.5554	14.4796	17.416	13.4324	13.7186	13.5797	15.173	12.8826	13.557	11.7513	12.2793	10.8912	7.92261	14.031	14.7404	15.2513	8.73366	13.5518	11.4024	14.7544	13.7233	11.9758	2	2	6 hpi
C2 38	8.98157	9.25359	13.0915	10.9791	14.4027	18.24	11.9198	12.7327	17.7399	9.25107	13.3418	13.3084	18.0846	19.871	16.9857	15.5866		15.8584	17.1223	13.7239	14.3549	9.70051	11.9176	16.7755	19.6827	15.8081	17.222	9.46838	9.58074	24.4393		21.5496		19.0384	21.7579	20.8266	21.0772	24.355			19.8929	23.5904	22.6746	21.5223	25.7913	24.6781	2	6	12 hpi
C2 39	9.34719	8.83019	13.2819	12.0941	14.623	17.68	11.9479	13.1035	17.5116	9.05828	13.4723	13.42	13.1123	18.3925	11.1645	10.665	20.6517	14.4263	16.1768	12.8437	12.7461	10.0393	12.2547	20.0484	17.8354	13.0788	15.2967	10.1172	10.2203	17.5361	19.5334	16.8763	17.9197	14.5354	16.9521	14.8337	16.1376	17.7117	20.1754	19.2234	13.3264	16.821	16.654	17.1015	17.5029	16.0504	2	6	12 hpi
IPC C1 57	10.6103	10.0396	12.9035	12.0233	16.7467	16.39	11.3754	11.6239	16.2687	13.4139	14.7287	14.4776	10.8977	14.703	8.75203	8.13072	14.7726	14.5843	15.6984	10.3873	11.2804	11.0553	14.2896	18.0729	19.3091	14.2799	16.3545	11.3552	12.7813	14.5722	15.8141	13.084	13.6175	11.015	12.5162	12.4182	9.45085	14.1826	15.5895	16.0858	9.70896	15.2032	11.959	15.3066	14.4783	12.6826	2	N/A	N/A
IPC C1 39	9.13745	9.24684	13.2831	11.9847	14.6443	17.39	12.036	12.7304	17.6092	9.37888	13.9719	13.4451	13.3652	17.9457	11.339	10.907	19.5063	14.7633	15.9144	12.5008	12.9135	9.84638	12.3294	20.1141	17.7881	12.9584	15.3154	9.89328	10.1677	17.4025	18.6599	16.7203	17.6879	14.2917	16.6467	14.834	15.6095	17.2144	19.3702	18.7751	13.301	16.6283	15.6179	17.1942	16.9547	15.8784	2	N/A	N/A
IPC C1 69	11.0025	11.5978	14.9689	13.549	19.835	18.06	13.7293	13.551	15.5155	12.3557	16.5924	15.3478	12.8277	16.1579	12.6212	9.58407	17.3949	15.143	17.2943	12.74	9.30507	13.3374	17.9956	13.5137	19.8772	16.5509	20.3801	16.279	17.546	16.3426	18.4688	17.6413	16.8087	15.8738	17.1033	14.271	9.68886	16.8141	18.0272	18.5286	10.5925	16.6668	14.952	18.343	16.5951	14.886	2	N/A	N/A
C2 40	10.4149	10.4317	13.3798	11.7785	17.5321	16.61	10.9242	11.7618	15.4279	11.5975	14.2474	12.7896	11.3177	15.7001	11.0202	8.0689	17.2955	12.8853	16.6554	11.6112	10.5523	10.5147	16.8296	11.9454	20.9549	16.4755	17.9002	12.8115	13.6532	14.7689	16.4782	14.1492	15.1715	12.6992	15.8075	12.2043	12.071	15.0381	16.713	16.706	10.0737	13.9831	13.0206	12.6041	14.763	13.5985	3	6	12 hpi
C2 60	9.56731	9.12675	11.881	10.6155	18.0279	16.85	10.1401	11.5075	14.3449	12.0562	13.5117	12.9915	10.5395	14.5007	9.90066	7.09993	15.4811	13.5746	14.9484	10.3293	8.40642	10.7738	15.7934	13.2996	19.1171	15.1154	16.4111	10.7994	12.0924	14.2002	15.9123	14.6629	13.845	12.3752	12.7461	11.7963	7.97509	15.0443	15.6256	15.8531	8.86726	12.6963	11.4244	10.9855	13.7378	12.5025	3	2	12 hpi
C2 66	11.4131	11.591	15.7223	12.9694	19.4505	18.47	12.3597	12.375	20.2111	17.024	14.7354	15.0209	12.274	15.8817	10.7748	8.95344	16.7309	13.4496	17.1986	11.8143	13.0775	11.9905	16.3714	17.5222	20.9138	17.724	19.4495	15.2663	16.6725	13.2814	15.0267	13.582	13.5516	12.7471	12.898	10.9104	7.16268	14.073	14.9427	14.8236	8.1221	11.94	11.4624	10.8035	13.0782	11.7999	3	2	12 hpi
C2 43	8.03594	7.7762	11.5109	10.5814	15.1671	17.31	10.6798	11.8461	13.6791	9.17617	12.9629	12.4118	10.3408	15.341	10.6693	8.62288	17.3535	12.4165	15.1977	11.5691	8.19561	8.74049	13.462	17.518	17.4275	13.0954	15.0794	8.71486	9.36722	18.4601	19.8391	18.4042	18.0093	15.9434	17.4227	15.78	18.5218	18.85	22.0502	20.6322	14.4424	17.0883	17.1049	15.0231	17.9123	17.3122	3	6	24 hpi
C2 46	9.58793	9.56594	13.8754	10.9206	16.7606	16.46	10.3079	11.9774	18.0506	11.1729	13.302	13.1588	10.659	14.8046	10.3816	7.76679	17.2687	11.3744	14.7228	10.8265	9.09573	11.9	15.5785	15.7506	18.8628	13.7489	17.0575	12.1678	12.4065	15.0746	16.4233	14.2338	15.4206	13.3878	15.0695	12.5683	14.1376	15.6515	17.2779	16.1783	10.91	14.1616	13.6982	12.1395	14.279	13.6022	3	6	24 hpi
C2 48	8.48059	8.66138	12.2672	10.7233	15.9053	17.25	11.2103	12.0847	13.6642	9.30401	13.9418	12.6443	11.5299	15.2224	10.8427	8.82503	17.5846	12.5242	16.0154	11.4204	8.29787	9.59318	14.2023	16.6459	19.2924	14.7699	16.6402	9.93351	10.9494	16.9112	18.0246	16.1856	17.258	15.6198	17.6547	13.7599	15.8249	18.3212	18.6612	17.9568	12.2868	15.6256	15.7863	13.8286	16.3268	15.1761	3	6	24 hpi
C2 67	8.958	9.70807	13.1361	11.4511	17.1904	18.22	11.8609	12.9337	14.8165	10.7187	14.1331	13.6294	11.8632	15.2868	14.4677	8.77712	19.6092	12.4028	16.678	12.2713	8.33919	10.7956	17.3797	15.1614	20.4755	14.6393	17.5862	10.8072	11.2631	18.0499	19.5638	18.8043	17.2165	16.2043	16.5653	15.7256	11.5814	18.7407	19.3942	19.4782	12.4342	16.1584	15.7843	13.9366	17.8277	16.0536	3	2	24 hpi
C2 69	9.8306	10.9314	14.1385	12.3238	18.6034	18.3	12.4427	13.0714	15.0451	11.6588	14.7425	14.4071	11.9924	16.1485	12.0871	8.81799	16.685	14.5812	16.5312	12.1537	7.55879	12.8061	17.5004	12.8408	18.4489	15.7851	19.2961	15.6567	16.6254	15.8136	17.4689	16.8275	15.8975	15.3706	15.7599	13.4557	9.12283	16.3242	17.3979	17.6884	10.118	14.194	13.9179	12.3383	15.1722	14.074	3	2	24 hpi
C2 70	9.68653	9.63039	12.7666	11.1733	18.6813	18.28	11.5885	13.3214	15.7958	12.6254	13.5378	13.9567	11.563	14.9119	11.8721	8.4564	17.4081	13.7184	15.9707	11.6082	7.56261	11.7046	16.7051	13.9166	19.4866	13.879	16.9854	12.1211	13.1011	14.4372	16.0454	15.6419	14.8103	14.4852	13.4414	11.8381	9.16046	14.8695	15.8619	15.8765	8.80857	12.5188	12.4811	10.823	13.3648	12.5072	3	2	24 hpi
C2 71	8.77259	8.44995	12.5993	10.5975	15.8964	17.62	11.8941	12.5004	15.8022	10.5159	14.4777	13.2908	11.3885	14.9963	13.7837	8.87121	18.1249	12.285	16.8683	11.9491	7.53579	10.0408	13.3703	19.4318	18.7876	14.5049	16.8116	9.18824	10.4598	17.4693	19.2708	19.1625	18.5837	17.5961	17.6275	15.5103	11.9916	19.3746	19.0506	18.8684	12.4203	15.5674	16.7215	14.843	17.5662	16.3791	3	2	24 hpi
C2 72	8.27885	9.09422	13.6482	9.85352	14.2614	18.61	12.0944	12.5571	18.3468	10.3382	13.4309	12.9542	18.5854	19.9568	18.6924	16.0988		13.6157	17.2571	13.7481	14.7006	10.1987	11.0548	20.6557	17.0907	12.6605	18.0302	9.75576	10.7688																		3	2	24 hpi
C2 50	10.1287	10.9014	14.6744	12.5774	19.4409	18.19	12.7303	12.1127	14.9979	12.4671	14.2929	14.8144	11.7396	15.955	12.0069	8.85776	18.4081	13.6868	17.2875	12.597	8.4622	12.343	15.7426	15.3556	20.9139	17.5658	19.8816	16.5267	15.4599	15.9207	17.6319	16.5045	16.3545	15.6711	17.3968	13.6953	13.3809	16.6181	16.0652	18.6696	10.3456	13.7265	13.8418	12.3549	14.8782	13.8209	3	6	48 hpi
C2 51	8.19224	9.5044	12.2154	10.5081	17.1371	17.43	10.3689	11.9147	12.124	9.45762	12.4276	12.7038	10.109	14.7897	13.2332	7.999	18.5607	12.025	14.7388	11.1127	6.08648	11.0229	17.5457	16.8956	20.9848	15.2418	18.7748	12.4531	12.369	16.4477	17.7124	16.481	16.742	15.2873	16.6067	14.2268	13.8269	18.2432	18.2753	18.2193	11.553	14.6984	14.4045	12.5981	15.6355	14.8545	3	6	48 hpi
C2 54	8.79568	8.389	11.3961	11.1634	16.3213	17.68	11.1367	12.4619	14.089	9.01841	13.4761	13.3242	11.2118	15.5273	15.1304	8.67524	18.7206	12.5884	16.7701	12.2159	7.3107	9.06708	14.0574	15.3537	19.4904	15.9375	16.5425	10.1894	10.0483	18.738	20.8255	18.6913	18.3236	16.7734	18.8692	16.1253	17.2739	20.7026	20.3904	20.7708	13.9963	16.9784	16.5017	14.6786	18.0053	17.2777	3	6	48 hpi
C2 75	9.65282	10.3277	14.5022	12.2023	17.5053	19.27	12.9147	13.4472	14.4655	10.9729	15.2713	14.1485	12.2724	16.1995	14.0984	9.67909	19.4193	14.0093	16.9287	12.7841	7.69913	11.9696	19.2463	21.3095	21.0326	15.2867	19.1042	13.1321	12.1139	19.0763	20.2307	20.0569	17.8431	17.6636	17.9088	16.71	13.7355	19.8361	19.6298	20.4965	13.8321	16.7636	16.7351	14.9334	18.3392	16.7321	3	2	48 hpi
C2 76	9.94968	10.8969	14.4456	13.1596	18.2413	18.49	12.1039	13.2704	14.3227	11.4077	14.186	14.1325	11.4531	16.2781	13.1244	8.76815	19.4749	12.9573	16.9132	12.4637	8.10517	13.3929	18.5935	14.3324	22.036	15.9857	19.4565	16.0245	16.4104	17.3073	18.7419	18.9764	17.4853	17.315	17.4186	14.95	11.6436	18.6053	18.5966	18.4214	11.5593	14.9471	15.6629	13.6899	16.3574	15.4495	3	2	48 hpi
IPC C1 57	10.0547	9.63637	12.7796	11.6926	16.6169	16.39	11.3441	11.4161	16.0377	13.1839	14.6621	14.299	10.7201	14.6158	8.61278	7.95881	14.4936	14.2381	15.566	10.0923	11.4965	10.7237	14.0435	17.427	18.6102	14.032	16.1561	11.0893	12.4399	14.33	15.4467	12.7491	13.6547	10.9272	12.2411	11.9131	9.00142	13.882	15.1317	15.6006	9.16611	13.7572	11.2635	11.2476	14.0873	12.4452	3	N/A	N/A
IPC C1 39	8.69078	8.67753	12.7411	11.6048	14.1542	17.39	11.4256	12.4422	16.9668	9.03221	13.3453	13.1791	12.9991	17.9943	11.0973	10.6618	19.6665	14.4049	15.8047	12.1345	12.4874	9.64368	11.9922	19.5585	16.8527	12.5584	14.7657	9.46453	9.86364	16.9833	18.4976	16.2932	17.2118	14.1951	16.3718	14.1563	15.0863	16.8649	18.8125	18.1186	12.7576	15.4198	14.7405	13.8653	16.1232	15.5933	3	N/A	N/A
IPC C1 69	10.4144	11.2284	14.664	13.2548	19.4452	18.06	13.1734	13.2134	15.1915	12.1289	15.9813	14.9934	12.468	15.8334	12.3598	9.49169	16.9019	14.7691	17.058	12.539	9.02563	13.2309	17.9546	13.1506	18.9293	16.0399	19.4318	16.0516	16.8422	16.1346	17.9684	17.0993	16.5238	15.5151	17.5604	13.8689	9.256	16.5091	17.5563	18.0002	10.366	14.984	14.0869	15.0144	15.9832	14.8941	3	N/A	N/A
PCR efficiency	0.818613	0.923494	1.07	0.895736	0.956794	1.05	0.8	0.984354	0.923494	0.863246	0.94	0.988417	1.06	1.02214	0.879198	0.84785	0.972356	0.909409	0.905952	0.919933	0.96	0.952979	1.0135	1.00081	0.889048	1.03536	1.08195	0.912891	0.905952	1.06284	0.960639	0.988417	0.75832	0.912891	0.916399	0.945438	0.902522	0.988417	0.930698	0.968419	0.934341	0.885741	0.838867	0.76076	0.743998	0.875962

## Sheet: Explanations
Samples in rows - assays in columns
N/A	Not applicable
Blank cells	Failed reaction
Sample names are prefixed by "C1" and "C2", denoting cDNA synthesis replicates of the same RNA sample; i.e., "C1 403" and "C2 403" are technical cDNA synthesis replicates of the RNA sample 403
Samples prefixed by "IPC" are interplate calibrators
The number in the column "Plate no." indicates wether data originates from plate 1, 2 or 3 - should be used for interplate calibration
The number in the column "Grouping" indicates which timepoint the particular sample is from - controls, 6 hpi, 12 hpi, 24 hpi, and 48 hpi
The number in the column "Challenge serotype" indicates wether tha particular sample is from an animal challenged with serotype 2 or 6
In the row "PCR efficiency" the experimentally obtained PCR efficiency for each assay is given
